# Supplementary material for: Safety and Immunogenicity of the Third Booster Dose with Inactivated, Viral Vector, and mRNA COVID-19 Vaccines in Fully Immunized Healthy Adults with Inactivated Vaccine
Source: Vaccines (Basel). 2022 Jan 6;10(1):86. doi: 10.3390/vaccines10010086 (PMC8779615; doi:10.3390/vaccines10010086)
Supplement: Supplementary file 1 [file vaccines-10-00086-s001.zip]

Archive with 1 entries (1 files):
- vaccines-1516362-supplementary.pdf
